# Supplementary material for: Multiplex Site-Directed Gene Editing Using Polyethylene Glycol-Mediated Delivery of CRISPR gRNA:Cas9 Ribonucleoprotein (RNP) Complexes to Carrot Protoplasts
Source: Int J Mol Sci. 2021 Oct 4;22(19):10740. doi: 10.3390/ijms221910740 (PMC8509836; doi:10.3390/ijms221910740)
Supplement: Supplementary file 1 [file ijms-22-10740-s001.zip]

Archive with 1 entries (1 files):
- ijms-1394665-supplementary.pdf
